# Supplementary material for: Lipid species profiling of bronchoalveolar lavage fluid cells of horses housed on two different bedding materials
Source: Sci Rep. 2023 Dec 8;13:21778. doi: 10.1038/s41598-023-49032-1 (PMC10709413; doi:10.1038/s41598-023-49032-1)
Supplement: Supplementary file 3 — Supplementary Information 3. [file 41598_2023_49032_MOESM3_ESM.xlsx]

## Sheet: Sheet1
Lipid class​	What and where?​	Functions​
Phosphatidylcholines (PC)​	Main structural phospholipid in membranes of mammalian cells (~50%) and the monolayers surrounding circulating lipoprotein particles (~70%) and cytosolic lipid droplets. In the asymmetric cell membrane, PC is enriched in the outer leaflet. 51, 52​	Membrane structure in lipid bilayers and monolayers. Main component of lung surfactant. 76​
Phosphatidylethanolamines (PE)​	Membrane phospholipids in mammalian cells (~20%) having highest proportions in mitochondrial membranes and also abundant in endoplasmic reticulum. 51​	Membrane structure, curvature and dynamics. Promotes membrane budding, and vesicle fission and ​
		fusion. Typical substrate for lipases cleaving polyunsaturated fatty acid precursors to be converted to signalling lipid mediators. 53, 66​
Phosphatidylserines (PS)​	Membrane phospholipids in mammalian cells (~7%). In the asymmetric cell membrane, PS is enriched in the inner leaflet. 54​	Regulator of cell cycle and when externalized to cell surface triggers apoptosis. Activator of kinases and many other membrane proteins. Promotes cell fusions of immunologically active cells. 55​
Phosphatidylinositols (PI)​	Membrane phospholipids in mammalian cells found in varying amounts in different subcellular locations (~10%), where its different phosphorylated derivatives have signalling roles. 54​	Substrate phospholipid undergoing reversible phosphorylations to phosphoinositides initiating secondary signalling cascades. Source of arachidonic acid for signalling. Central regulator of subcellular membrane dynamics found in membrane contact sites. Forms protein anchors in membranes. 56, 57, 66​
Sphingomyelins (SM)​	Major membrane sphingolipid of mammalian cells enriched in cell membrane outer leaflet and in raft microdomains (contains phosphate and thus comprises ~8% of the total phospholipids). 58​	Membrane structure and viscosity. Implicated in the viscous raft microdomain formation due to strong interaction with cholesterol. 59​
Ceramides (Cer)​	Sphingolipid precursor and intermediate found in mammalian membranes in small but varying amounts (~1%). 58​	Multiple functions. Secondary messengers of metabolic and stress signals involved in numerous pathological states as in metabolic disorders and inflammation. 60​
Hexosylceramides (HexCer)​	Glycosphingolipids; glucosyl- or galactosylceramides that have the same mass. Structural components of mammalian cell membranes (~0.5%) enriched in raft microdomains. 58​	Precursors for more complex glycosphingolipids (e.g., gangliosides) or their degradation products. Membrane structure, microdomains, stability and function (e.g. in nervous system and regulation of endothelial permeability). 61​
Cholesterol esters (CE)​	Storage lipids in cytosolic lipid droplets and circulating lipoprotein particles. Contents vary depending on nutritional and metabolic conditions. 62​	Storage and transport of cholesterol. 62​
Triacylglycerol (TG)​	Storage lipids in cytosolic lipid droplets, especially in adipocytes, and in circulating lipoprotein particles. Contents vary depending on nutritional and metabolic conditions. 63, 64​	Storage and transport of chemical energy. The acyl chains can be utilized to produce membrane and signalling lipids. 63, 64​

## Sheet: Sheet2
Lipid class​	What and where?​	Functions​
Phosphatidylcholines (PC)​	Main structural phospholipid in membranes of mammalian cells (~50%) and the monolayers surrounding circulating lipoprotein particles (~70%) and cytosolic lipid droplets. In the asymmetric cell membrane, PC is enriched in the outer leaflet. (Wiesner et al. 2009, Vance 2015)​	Membrane structure in lipid bilayers and monolayers. Main component of lung surfactant (Bernhard et al. 2001)
Phosphatidylethanolamines (PE)​	Membrane phospholipids in mammalian cells (~20%) having highest proportions in mitochondrial membranes and also abundant in endoplasmic reticulum. (Vance 2015)	Membrane structure, curvature and dynamics. Promotes membrane budding, and vesicle fission and ​
		fusion. Typical substrate for lipases cleaving polyunsaturated fatty acid precursors to be converted to signalling lipid mediators. (Gil-de-Gómez et al. 2020, Mishra & Chakraborty`2023)
Phosphatidylserines (PS)​	Membrane phospholipids in mammalian cells (~7%). In the asymmetric cell membrane, PS is enriched in the inner leaflet. (van Meer et al. 2008)	Regulator of cell cycle and when externalized to cell surface triggers apoptosis. Activator of kinases and many other membrane proteins. Promotes cell fusions of immunologically active cells. (Vance & Tasseva 2013)​
Phosphatidylinositols (PI)​	Membrane phospholipids in mammalian cells found in varying amounts in different subcellular locations (~10%), where its different phosphorylated derivatives have signalling roles. (van Meer et al. 2008)​	Substrate phospholipid undergoing reversible phosphorylations to phosphoinositides initiating secondary signalling cascades. Source of arachidonic acid for signalling. Central regulator of subcellular membrane dynamics found in membrane contact sites. Forms protein anchors in membranes. (Fujita et al. 2008, Gil-de-Gómez et al. 2020, Posor et al. 2022)​
Sphingomyelins (SM)​	Major membrane sphingolipid of mammalian cells enriched in cell membrane outer leaflet and in raft microdomains (contains phosphate and thus comprises ~8% of the total phospholipids). (Osigo et al. 2013)​	Membrane structure and viscosity. Implicated in the viscous raft microdomain formation due to strong interaction with cholesterol. (Slotte 2013)​
Ceramides (Cer)​	Sphingolipid precursor and intermediate found in mammalian membranes in small but varying amounts (~1%). (Osigo et al. 2015)	Multiple functions. Secondary messengers of metabolic and stress signals involved in numerous pathological states as in metabolic disorders and inflammation. (Hammerschmidt & Brüning 2022)​
Hexosylceramides (HexCer)​	Glycosphingolipids; glucosyl- or galactosylceramides that have the same mass. Structural components of mammalian cell membranes (~0.5%) enriched in raft microdomains. (Osigo et al. 2015)	Precursors for more complex glycosphingolipids (e.g., gangliosides) or their degradation products. Membrane structure, microdomains, stability and function (e.g. in nervous system and regulation of endothelial permeability). (Quinville et al. 2021)​
Cholesterol esters (CE)​	Storage lipids in cytosolic lipid droplets and circulating lipoprotein particles. Contents vary depending on nutritional and metabolic conditions. (Duan et al. 2022)	Storage and transport of cholesterol. (Duan et al. 2022)
Triacylglycerol (TG)​	Storage lipids in cytosolic lipid droplets, especially in adipocytes, and in circulating lipoprotein particles. Contents vary depending on nutritional and metabolic conditions. (Masoodi et al. 2015, Deng et al. 2023)​	Storage and transport of chemical energy. The acyl chains can be utilized to produce membrane and signalling lipids. (Masoodi et al. 2015, Deng et al. 2023)​
Supplementary Table 1: An introductory table of the locations and functions of the mammalian main lipid classes that were studied in the equine BALF cells by mass spectrometry.
Table references:
Deng, L., Kersten, S. & Stienstra, R. Triacylglycerol uptake and handling by macrophages: From fatty acids to lipoproteins. Prog. Lipid Res. 92, 101250 (2023). doi: 10.1016/j.plipres.2023.101250.
Duan, Y., et al. Regulation of cholesterol homeostasis in health and diseases: from mechanisms to targeted therapeutics. Signal. Transduct. Target. Ther. 7(1), 265 (2022). doi: 10.1038/s41392-022-01125-5.
Fujita, M. & Jigami, Y. Lipid remodeling of GPI-anchored proteins and its function. Biochim. Biophys. Acta. 1780(3), 410-420 (2008). doi: 10.1016/j.bbagen.2007.08.009.
Hammerschmidt, P & Brüning, J.C. Contribution of specific ceramides to obesity-associated metabolic diseases. Cell. Mol. Life Sci. 79(8), 395 (2022). doi: 10.1007/s00018-022-04401-3.
Masoodi, M., Kuda, O., Rossmeisl, M., Flachs, P. and Kopecky, J. Lipid signaling in adipose tissue: Connecting inflammation & metabolism. Biochim. Biophys. Acta. 1851(4), 503-518 (2015). doi: 10.1016/j.bbalip.2014.09.023
Mishra, S. & Chakraborty, H. Phosphatidylethanolamine and Cholesterol Promote Hemifusion Formation: A Tug of War between Membrane Interfacial Order and Intrinsic Negative Curvature of Lipids. J. Phys. Chem. B. 127(36), 7721-7729 (2023). doi: 10.1021/acs.jpcb.3c04489.
Ogiso, H., Taniguchi, M. & Okazaki, T. Analysis of lipid-composition changes in plasma membrane microdomains. J. Lipid Res. 56(8), 1594-1605 (2015). doi: 10.1194/jlr.M059972.
Posor, Y., Jang, W. & Haucke, V. Phosphoinositides as membrane organizers. Nat. Rev. Mol. Cell. Biol. 23(12), 797-816 (2022). doi: 10.1038/s41580-022-00490-x.
Quinville, B.M., Deschenes, N.M., Ryckman, A.E., & Walia, J.S. A Comprehensive Review: Sphingolipid Metabolism and Implications of Disruption in Sphingolipid Homeostasis. Int. J. Mol. Sci. 22(11), 5793 (2021). doi: 10.3390/ijms22115793.
Slotte, J.P. Biological functions of sphingomyelins. Prog. Lipid. Res. 52(4), 424-437 (2013). doi: 10.1016/j.plipres.2013.05.001.
Vance, J.E. Phospholipid synthesis and transport in mammalian cells. Traffic. 16(1) 1-18 (2015). doi: 10.1111/tra.12230
Vance, J.E. & Tasseva, G. Formation and function of phosphatidylserine and phosphatidylethanolamine in mammalian cells. Biochim. Biophys. Acta. 1831(3), 543-554 (2013). doi: 10.1016/j.bbalip.2012.08.016.
van Meer, G., Voelker, D.R., Feigenson, G.W. Membrane lipids: where they are and how they behave. Nat. Rev. Mol. Cell. Biol. 9(2): 112-124 (2008). doi: 10.1038/nrm2330.
Wiesner, P., Leidl, K., Boettcher, A., Schmitz, G., & Liebisch, G. Lipid profiling of FPLC-separated lipoprotein fractions by electrospray ionization tandem mass spectrometry. J. Lipid Res. 50(3), 574-585 (2009). doi: 10.1194/jlr.D800028-JLR200.
