# Supplementary material for: Lipid species profiling of bronchoalveolar lavage fluid cells of horses housed on two different bedding materials
Source: Sci Rep. 2023 Dec 8;13:21778. doi: 10.1038/s41598-023-49032-1 (PMC10709413; doi:10.1038/s41598-023-49032-1)
Supplement: Supplementary file 4 — Supplementary Information 4. [file 41598_2023_49032_MOESM4_ESM.xlsx]

## Sheet: Sheet1
	Mean mol %
	Peat 1	SD	WS	SD	Peat 2	SD	P
TG 45:0	2.357 b	0.72647	1.887 a	0.63254	2.734 b	0.75821	0.001 *			Supplementary table 2: Triacylglycerol (TG) species molar percentages (mol%) at three sampling points. WS = wood shavings.
TG 46:0	1.658	0.59753	1.484	0.40111	1.964	1.01987	0.056
TG 47:0	5.652 b	1.47816	4.731 a	1.39523	5.951 b	1.24096	<0.001 *
TG 47:1	2.111 b	0.49157	1.846 a	0.42706	2.367 c	0.5981	<0.001 *
TG 48:0	8.2827	2.17487	8.465	1.45203	9.09	2.28049	0.18
TG 48:1	3.1991	0.80158	3.1886	0.79765	3.632	1.02079	0.039
TG 48:2	0.5227	0.16694	0.5168	0.15561	0.521	0.17944	0.987
TG 49:0	5.5659	1.41396	5.4082	1.38218	5.475	1.42775	0.829
TG 49:1	4.5805	1.0053	4.3286	0.80323	4.41	0.83528	0.27
TG 49:2	1.1741	0.20676	1.1214	0.23679	1.178	0.22671	0.383
TG 50:0	3.4627	0.89293	3.585	0.92053	3.546	0.9726	0.804
TG 50:1	8.891 a	1.94152	9.511 ab	1.74629	10.104 b	2.45821	0.009 *
TG 50:2	2.535 a	0.51057	2.979 b	0.80527	2.568 ab	0.81178	0.04 *
TG 50:3	0.578 a	0.16724	0.728 b	0.24057	0.543 ab	0.29656	0.041 *
TG 51:0	3.3045	1.18559	3.454	1.14112	3.1827	1.14978	0.56
TG 51:1	4.143 ab	1.0115	4.290 b	1.02248	3.696 a	0.95258	0.005 *
TG 51:2	1.553 ab	0.27537	1.650 b	0.28886	1.415 a	0.27817	0.003 *
TG 51:3	0.676 b	0.18602	0.683 b	0.15673	0.569 a	0.12563	0.006 *
TG 52:0	4.3568	1.18404	3.978	1.22028	3.836	1.07357	0.105
TG 52:1	4.204 ab	0.7687	4.726 b	1.21058	4.081 a	0.94857	0.010 *
TG 52:2	4.20273	0.839116	4.184	0.95553	4.004	1.03095	0.552
TG 52:3	1.346 ab	0.39954	1.501 b	0.44137	1.114 a	0.49082	0.014 *
TG 52:4	0.6473	0.17977	0.735	0.23854	0.571	0.42231	0.214
TG 53:0	1.8623	0.51016	1.792	0.40794	1.7777	0.52902	0.545
TG 53:1	2.7691	0.69252	2.77	0.70764	2.5977	0.8533	0.288
TG 53:2	1.041 ab	0.24635	1.121 b	0.2477	0.9241 a	0.25627	0.001 *
TG 53:5	0.805 a	0.23079	0.777 a	0.23783	0.6695 b	0.21742	0.017 *
TG 54:1	1.4541	0.33794	1.4755	0.36089	1.3655	0.30564	0.245
TG 54:2	1.9382	0.50653	1.9214	0.45485	1.7291	0.34505	0.167
TG 54:3	1.2245	0.44361	1.3268	0.33674	1.0655	0.38173	0.078
TG 54:4	0.6991	0.2362	0.6945	0.15162	0.5564	0.26529	0.062
TG 54:5	0.6782	0.14806	0.7645	0.22671	0.7527	0.56993	0.611
TG 55:0	1.2336	0.36943	1.2155	0.27904	1.1986	0.38629	0.88
TG 55:1	2.93864	0.918001	2.8405	0.79723	2.8368	1.03906	0.761
TG 55:2	0.96	0.29491	0.9468	0.27352	0.8986	0.28129	0.431
TG 56:0	0.593636	0.264387	0.5791	0.09018	0.5886	0.12578	0.894
TG 56:1	0.9805	0.19199	1.0318	0.1449	1.0014	0.1876	0.529
TG 56:2	0.6914	0.16611	0.7255	0.13717	0.6409	0.12193	0.07
TG 57:0	0.7409	0.37969	0.6645	0.15963	0.7455	0.25207	0.417
TG 57:1	2.0518	0.98136	1.8959	0.56588	1.89	0.79742	0.473
TG 57:2	1.2591	0.53643	1.2755	0.41115	1.135	0.48255	0.082
TG 58:1	0.5405	0.12061	0.6018	0.11971	0.5418	0.17481	0.159
TG 58:2	0.5327	0.14183	0.6055	0.11566	0.5359	0.15221	0.102
